# Supplementary material for: Genetic fate-mapping reveals surface accumulation but not deep organ invasion of pleural and peritoneal cavity macrophages following injury
Source: Nat Commun. 2021 May 17;12:2863. doi: 10.1038/s41467-021-23197-7 (PMC8129080; doi:10.1038/s41467-021-23197-7)
Supplement: Supplementary file 3 — Source Data [file 41467_2021_23197_MOESM3_ESM.xlsx]

## Sheet: Fig. 1
Fig. 1f
Pleural cells
tdTomato+/GATA6+ (%)	tdTomato+/F4/80+ (%)
88.01	85.96
92.03	88.04
98.12	86.99
92.97	83.01
96.89	80.93
Peritoneal cells
tdTomato+/GATA6+ (%)	tdTomato+/F4/80+ (%)
94.06	83.89
93.01	87.03
88.99	80.91
91.05	79.95
98.97	88.02
Fig. 1g
Pleural cells
GATA6+/tdTomato+ (%)	F4/80+/tdTomato+ (%)
100	100
100	100
100	100
100	100
100	100
Peritoneal cells
GATA6+/tdTomato+ (%)	F4/80+/tdTomato+ (%)
100	100
100	100
100	100
100	100
100	100

## Sheet: Fig. 2
Fig. 2e
tdTomato+/CD11b+F4/80+ (%)
Sham	CCl4	HI	CI
0	0	1.88	0.67
0	0	1.71	0.87
0	0	1.21	0.51
0	0	0.95	1.27
0	0	1.27	0.76

## Sheet: Fig. 3
Fig. 3f
tdTomato+/CD11b+F4/80+ (%)
Sham	Bleomycin	CI
0	0	0
0	0.09	0.03
0	0.02	0.01
0	0.02	0.01
0	0	0

## Sheet: Fig. 4
Fig. 4b
tdTomato+/F4/80+CD11b+ (%)
G6Mø-CreER;R26-tdTomato	G6Mø-CreER;R26-tdTomato/iDTR
81.19	84.01
81.18	82.14
77.11	75.13
83.99	80.91
74.92	76.22
Fig. 4c
Peritoneal cells tdTomato+/F4/80+ (%)
G6Mø-CreER;R26-tdTomato	G6Mø-CreER;R26-tdTomato/iDTR
82.61	27.78
80.95	21.95
72.73	26.09
84.61	27.27
80.02	18.52
Pleural cells tdTomato+/F4/80+ (%)
G6Mø-CreER;R26-tdTomato	G6Mø-CreER;R26-tdTomato/iDTR
76.01	33.48
84.62	30.02
88.46	29.39
80.11	28.15
73.17	36.67
Fig. 4d
Peritoneal cells tdTomato+/F4/80+CD11b+ (%)
G6Mø-CreER;R26-tdTomato	G6Mø-CreER;R26-tdTomato/iDTR
79.09	21.52
77.08	20.8
84.91	24.5
75.01	23.03
79.57	23.3
Pleural cells tdTomato+/F4/80+CD11b+ (%)
G6Mø-CreER;R26-tdTomato	G6Mø-CreER;R26-tdTomato/iDTR
86.01	31.63
81.48	32.9
88.05	32.31
82.76	27.52
83.17	27.16
Fig. 4g
Injury size 4h
G6Mø-CreER;R26-tdTomato	G6Mø-CreER;R26-tdTomato/iDTR
1.75	2.14
1.89	2.24
1.82	2.24
2.26	1.96
1.93	2.06
2.05	1.87
2.39	1.95
2.06	1.8
Injury size 7d
G6Mø-CreER;R26-tdTomato	G6Mø-CreER;R26-tdTomato/iDTR
0.85	1.23
1.02	1
1.23	0.76
0.99	0.96
1.09	0.92
0.85	1.08
0.8	0.76
1.02	0.81
Fig. 4j
G6Mø-CreER;R26-tdTomato Body weight (g)
Days post CCl4	mice1	mice2	mice3	mice4	mice5
0	27.5	27.1	28.9	26.4	25.7
1	26.8	25.2	27.5	25	23.5
2	25.6	24.7	27.4	25.2	24.2
3	26.8	25.8	27.9	25.9	24.6
4	28.5	26.1	28.5	26.7	25
5	29.9	25.9	29.3	28.1	25.2
G6Mø-CreER;R26-tdTomato/iDTR Body weight (g)
Days post CCl4	mice1	mice2	mice3	mice4	mice5
0	28.3	26.8	27.8	25.8	27.2
1	25	25.9	25.5	24.9	24.6
2	26.6	25.4	27	24.4	26
3	28.3	24.7	28	23.7	26.7
4	27.8	23.8	28.7	23.8	26
5	27.5	25.7	29.9	24.7	27.3

## Sheet: Fig. 5
Fig. 5b
Peritoneal cells tdTomato+/F4/80+CD11b+ (%)
CD45-Dre;Gata6-iCreER;R26-tdTomato	CD45-Dre;Gata6-iCreER/flox;R26-tdTomato
85.01	29.73
77.5	30.03
84.89	29.81
74.99	38.26
79.48	35.61
Pleural cells tdTomato+/F4/80+CD11b+ (%)
CD45-Dre;Gata6-iCreER;R26-tdTomato	CD45-Dre;Gata6-iCreER/flox;R26-tdTomato
78.5	28.31
76.33	26.15
84.11	23.61
86.13	30.83
81.49	34.52
Fig. 5d
tdTomato+/F4/80+ (%)
9w	13w
36	9.68
40.74	7.89
32	9.3
39.13	9.09
34.48	8.89
Fig. 5f
Peritoneal cells tdT+/CD11b+F4/80+ (%)
9w	13w
36.3	1.26
42.81	1.13
34.72	5.52
34.22	5.96
31.31	5.43
Pleural cells tdT+/CD11b+F4/80+ (%)
9w	13w
35.61	5.94
30.6	4.61
32.34	14.76
30.32	13.93
39.74	13.84
Fig. 5i
Injury size 4h
CD45-Dre;Gata6-iCreER;R26-tdTomato	CD45-Dre;Gata6-iCreER/flox;R26-tdTomato
2.32	2.33
2.08	2.01
2.34	2.03
2.04	2.24
2.31	2.26
1.73	2.3
2.05	2.31
2.21	1.88
Injury size 7d
CD45-Dre;Gata6-iCreER;R26-tdTomato	CD45-Dre;Gata6-iCreER/flox;R26-tdTomato
1.1	1.02
0.97	0.64
1.4	0.78
0.77	0.86
0.95	1.21
1	0.76
0.7	0.81
0.84	1.19
Fig. 5l
CD45-Dre;Gata6-iCreER;R26-tdTomato Body weight (g)
Days post CCl4	mice1	mice2	mice3	mice4	mice5
0	30.7	32	28.8	32.3	30.1
1	28.3	29.6	27.1	30.1	27.9
2	29.9	30.3	24	31.2	28.8
3	30.6	29.6	25.1	31.7	29.3
4	31.9	30.3	27	31.3	29.7
5	31.7	30.9	28.3	32	30
CD45-Dre;Gata6-iCreER/flox;R26-tdTomato Body weight (g)
Days post CCl4	mice1	mice2	mice3	mice4	mice5
0	29.2	29.3	34	32	30.8
1	26.6	27.2	30.9	30.1	28.5
2	28	27.7	31.3	30.7	30
3	28.7	28.5	32.3	31.5	31
4	28	29	33.5	31.7	31.7
5	29.3	28.5	32.8	30.7	31.9

## Sheet: Fig. 6
Fig. 6d
Pleural cells	tdTomato+/F4/80+CD11b+ (%)
	55.71
	67.51
	52.63
	57.96
Peritoneal cells	tdTomato+/F4/80+CD11b+ (%)
	63.42
	65.53
	66.61
	62.28
	64.24
Fig. 6e
Pleural cells	F4/80+CD11b+/tdTomato+ (%)
	97.2
	96.61
	96.77
	96.22
Peritoneal cells	F4/80+CD11b+/tdTomato+ (%)
	97.33
	98.1
	98.01
	97.57
	98.76
Fig. 6g
Pleural cells	tdTomato+/F4/80+ (%)	F4/80+/tdTomato+ (%)
	66.67	100
	80	100
	72.73	100
	71.43	100
	76.92	100
Peritoneal cells	tdTomato+/F4/80+ (%)	F4/80+/tdTomato+ (%)
	77.78	100
	71.43	100
	66.67	100
	80	100
	73.33	100

## Sheet: Suppementary Figure 1
Supplementary Fig. 1d
tdTomato+/CD45+ (%)
Blood	Spleen
95.8	88.6
88.1	91.7
94.1	92
85.4	87.1
92.7	89.4
CD45+/tdTomato+ (%)
Blood	Spleen
100	97.7
98.9	98.4
98.4	97.7
95.4	97.1
92.7	99.4

## Sheet: Suppementary Figure 2
Supplementary Fig. 2f
tdTomato+/CD11b+ (%)
Heart	Lung	Liver	Kidney	Spleen	Intestine	Stomach	Brain
0	0	0	0	0	0	0	0
0	0	0	0	0	0	0	0
0	0	0	0	0	0	0	0
0	0	0	0	0	0	0	0
0	0	0	0	0	0	0	0

## Sheet: Supplementary Figure 3
Supplementary Fig. 3b
Pleural cells
tdTomato+/GATA6+ (%)	tdTomato+/F4/80+ (%)
83.81	81.9
84.01	91.89
88.97	84.05
80.91	90.02
92.03	87.99
Peritoneal cells
tdTomato+/GATA6+ (%)	tdTomato+/F4/80+ (%)
79.05	82.86
88.03	91.02
85.93	81.96
89.07	80.98
80.11	84.01

## Sheet: Supplementary Figure 4
Supplementary Fig. 4b
Pleural cells F4/80+GATA6+/DAPI+ (%)
Wildtype	G6Mø-CreER;R26-tdTomato
70	66.67
61.76	64.52
68.29	75.76
70	67.65
64.15	68.75
Peritoneal cells F4/80+GATA6+/DAPI+ (%)
Wildtype	G6Mø-CreER;R26-tdTomato
73.21	69.39
68.52	66
78.13	66.13
62.75	62.67
64.15	68.75
Supplementary Fig. 4c
Pleural cells CD11b+F4/80+/CD45+ (%)
Wildtype	G6Mø-CreER;R26-tdTomato
40.12	58.92
38.1	46.15
37.72	46.11
Peritoneal cells CD11b+F4/80+/CD45+ (%)
Wildtype	G6Mø-CreER;R26-tdTomato
45.42	43.24
45.13	42.71
41.61	51.9
41.3	50.41
45.22	46.43
Supplementary Fig. 4d
Pleural cells Beads/F4/80+ (%)
Wildtype	G6Mø-CreER;R26-tdTomato
71.88	69.7
81.48	64.29
80	61.54
72.73	71.43
81.82	80
Peritoneal cells Beads/F4/80+ (%)
Wildtype	G6Mø-CreER;R26-tdTomato
87.88	82.76
80	75.76
74.42	73.17
87.1	75
77.14	80.95
Supplementary Fig. 4e
Pleural cells FITC+/CD11b+F4/80+ (%)
Wildtype	G6Mø-CreER;R26-tdTomato
74.12	70.22
66.7	65.3
66.67	71.42
79.37	74.11
78.41	68.13
Peritoneal cells FITC+/CD11b+F4/80+ (%)
Wildtype	G6Mø-CreER;R26-tdTomato
74.2	78.1
72.01	77.92
76.52	78.84
79.73	67.86
80.41	79.2
Supplementary Fig. 4f
Pleural cells M1 markers	Wildtype						G6Mø-CreER;R26-tdTomato
Inos	1.44	1.08	0.98	0.89	0.61		1.58	0.53	1.04	0.85	0.49
Il1b	0.88	1.04	1.18	0.96	0.94		1.11	0.81	1.08	1.07	0.79
Il6	0.66	0.9	0.97	1.38	1.09		0.72	0.96	1.17	1.07	0.39
Tnfa	0.87	0.98	1.24	0.91	1		1.13	1.11	1.25	1.23	1.1
Pleural cells M2 markers	Wildtype						G6Mø-CreER;R26-tdTomato
Arg1	1.18	1.16	1.02	0.91	0.73		0.73	1.04	1.27	1.32	0.77
Fizz1	0.97	1.08	1.43	0.74	0.78		1.18	1.32	1.27	0.85	0.79
Ym1	0.91	1.26	0.94	1.07	0.82		1.11	1.07	0.98	1.07	0.99
Peritoneal cells M1 markers	Wildtype						G6Mø-CreER;R26-tdTomato
Inos	0.92	0.95	1.2	0.83	1.1		1.48	0.93	1.04	1.35	1.25
Il1b	0.96	1.07	0.85	0.68	1.44		1.29	1.01	1.28	1.17	0.99
Il6	1.05	1.01	0.77	0.83	1.34		0.66	0.96	0.97	1.09	0.79
Tnfa	1.01	1.08	0.88	1.1	0.93		1.16	0.93	1.38	0.79	0.71
Peritoneal cells M2 markers	Wildtype						G6Mø-CreER;R26-tdTomato
Arg1	0.95	1.08	1	1.15	0.82		1.38	0.93	1.14	1.35	1.25
Fizz1	1.07	0.94	1.03	0.76	1.2		1.08	1.42	1.37	0.75	0.79
Ym1	0.97	1.24	0.92	1.06	0.81		0.91	0.87	0.78	0.9	0.94

[truncated: 5 more sheets: Supplementary Figure 5, Supplementary Figure 6, Supplementary Figure 7, Supplementary Figure 8, Supplementary Figure 9]
